# Supplementary material for: Appropriate Use and Operationalization of Adherence to Digital Cognitive Behavioral Therapy for Depression and Anxiety in Youth: Systematic Review
Source: JMIR Ment Health. 2022 Aug 17;9(8):e37640. doi: 10.2196/37640 (PMC9434387; doi:10.2196/37640)
Supplement: Multimedia Appendix 1 [file mental_v9i8e37640_app1.xlsx]

## Sheet: Data extraction template
Study details									Participant details					Intervention details							Adherence promoting features																				Outcomes: appropriate use and adherence					NOTES
Authors; publication date	Study title	Country/recruitment setting	Year conducted	Study design	Sample size	Control group condition (none, waitlist, active)	Methodological quality		Target population	Px mean age (SD)	Px age range (min-max)	% female		Intervention name/description	Target condition (depression/anxiety/both)	Design and dev process	Delivery mode	Delivery format (web, app)	Number of modules/lessons	Therapeutic model	Supported	Description of support (Autonomous, supported, intervention-led blended)	Reminders	Description of reminders	Peer support	Description of peer support	Sequential or modular (flexible)	Rewards	Description of rewards	Gamification	Description of gamification	Tailoring	Description of tailoring	Personalisation	Description of personalisation	Customisation	Description of customisation	Interactive content	Description of interactive content		Appropriate use definition	Adherence definition or measure	Adherence outcomes	Adherence correlated with outcomes? (direction +/-)
